# Supplementary material for: In Vitro Release of Curcumin and Resveratrol from Polymeric Systems: Films and Hydrogel
Source: Gels. 2026 Jul 21;12(7):653. doi: 10.3390/gels12070653 (PMC13408998; doi:10.3390/gels12070653)
Supplement: Supplementary file 1 [file gels-12-00653-s001.zip]

Archive with 1 entries (1 files):
- gels-4352040-supplementary.pdf
